# Supplementary material for: Age and Clinical Outcomes of Immune Checkpoint Inhibitor Toxicities in Portugal: A Decade of Pharmacovigilance
Source: Cancers (Basel). 2025 Dec 25;18(1):76. doi: 10.3390/cancers18010076 (PMC12784953; doi:10.3390/cancers18010076)
Supplement: Supplementary file 1 [file cancers-18-00076-s001.zip]

Archive with 1 entries (1 files):
- cancers-4058653-supplementary.pdf
